# Supplementary material for: Identifying Terpenoid Biosynthesis Genes in Euphorbia maculata via Full-Length cDNA Sequencing
Source: Molecules. 2022 Jul 19;27(14):4591. doi: 10.3390/molecules27144591 (PMC9316252; doi:10.3390/molecules27144591)
Supplement: Supplementary file 1 [file molecules-27-04591-s001.zip]

Archive with 1 entries (1 files):
- molecules-1786616-supplementary.pdf
